# Supplementary material for: abc4pwm: affinity based clustering for position weight matrices in applications of DNA sequence analysis
Source: BMC Bioinformatics. 2022 Mar 3;23:83. doi: 10.1186/s12859-022-04615-z (PMC8896320; doi:10.1186/s12859-022-04615-z)
Supplement: Supplementary file 2 — Additional file 2: Manual versus automatic clustering quality evaluation. The file contains results of comparison between manual and automatic clusters quality evaluation in each DBD family. [file 12859_2022_4615_MOESM2_ESM.xlsx]

## Sheet: similarity
Manual				Automatic
DBD Name	Cluster Number	Wrongly clustered PWM (index)	Mild/Very	Cluster	Mean	Median	Minimum Similarity	SD	Total PWMS	no. Of bad pwms	Percentage	bad pwms
bHLH	3	2	vm	3	0.8348771286732957	0.8275129279792467	0.7932573069247858 2	0.03735360522043833	3	0	100
bHLH	8	5	m	8	0.8808454121464392	0.9400234319735069	0.6911402968591298 5	0.10085148767893257	6	0	100
bZIP	8	0	vm	8	0.8740566086962752	0.9190879004649956	0.670445123458776 0	0.08878337567700338	9	0	100
C2H2	2	4	m	2	0.8512276992533547	0.883795483884926	0.711097398575542 4	0.08283503796582647	5	0	100
C2H2	3	2		3	0.7959080324201055	0.7946326719171102	0.7073978669933694 3	0.06630127569112927	4	Mean less than 0.80, bad cluster
C2H2	3	3
C2H2	5	0		5	0.8148692326838166	0.7894443428552129	0.6908009740975389 0	0.08031311118413502	6	0	100
C2H2	6	9		6	0.8318747324752934	0.8659602233960322	0.687420587828615 9	0.08146209394483547	11	2	0.81	[9, 10]
C2H2	6	10
C2H2	10	12	m	10	0.8004375651709186	0.8029309836929297	0.6318751217668639 12	0.06694125054075557	13	1	0.92	[12]
C2H2	14	10		14	0.8131840797322187	0.7995325459791126	0.6761973985208983 10	0.07757961435409838	14	2	0.85	[10, 13]
C2H2	14	13
C2H2	15	4		15	0.7841832131291303	0.7767368717176144	0.7110622676763473 0	0.0539782255911132	5	Mean less than 0.80, bad cluster
C2H2	15	0
C2H2	15	1
C2H2	18	2	m	18	0.8258861131508978	0.8384726788397929	0.6567526859297663 2	0.072908675772326	6	0	100
C2H2	19	4		19	0.8358097839794278	0.8087323413959612	0.7560607714152192 4	0.06986129156461549	6	0	100
C2H2	19	5
C2H2	20	0		20	0.9195165793673153	0.9350802756031098	0.859929495284846 0	0.04759010098091799	5	1	0.8	[0]
C2H2	21	0		21	0.7489014192963033	0.7231088765576671	0.6528004002771131 0	0.06526494841194914	6	Mean less than 0.80, bad cluster
C2H2	21	1
C2H2	21	3
C2H2	22	0	m	22	0.808814170868589	0.8187278796193899	0.7813244777359285 0	0.019688237408115154	3	0	100
C2H2	23	0	m	23	0.843220643120192	0.8146760504600679	0.7619678608859826 0	0.0805652363504654	3	0	100
C2H2	24	5	m	24	0.8347651810141309	0.8416015844052038	0.6847380673718946 5	0.06798735718170154	10	1	0.9	[5]
C2H2	25	3	vm	25	0.8289080001446396	0.8212416111920122	0.7430141560878876 3	0.05787905096535322	4	0	100
Forkhead	0	0	Mild	0	0.8713450843497715	0.8767246318750768	0.6981526889730588 12	0.06584637765506159	21	2	0.9	[12, 0]
Forkhead	0	12
Forkhead	2	2	m	2	0.8514593657658095	0.8119237243063133	0.7992150282682882 2	0.06510530516918824	3	0	100
Forkhead	4	0	bad cluster	4	0.7607338841985927	0.7356277544353699	0.6954080501438746 4	0.084882738756947	5	Mean less than 0.80, bad cluster
Forkhead	4	3
Forkhead	4	4
Forkhead	9	2	vm	9	0.866714833373083	0.8362029827443983	0.7639415173748505 0	0.09875603467269693	3	0	100
HMG	10	0		10	0.9030721240777694	0.906409074106839	0.76545875533476 0	0.05085238339418552	12	1	0.91	[0]
HMG	1	4	vm	1	0.8576856976767029	0.8652156865699485	0.6852625113998371 4	0.08183148000446837	5	0	100
HMG	3	5		3	0.8756243577321606	0.8857982917146924	0.6650740847376952 5	0.06391810814313865	22	1	0.95	[5]
HMG	6	4	m	6	0.8516081593040306	0.8719763812784496	0.642596639064063 4	0.09495726676194254	20	1	0.95	[4]
Homeodomain	1	11	m	1	0.8979127535253407	0.9057101717008172	0.7977426628762196 11	0.04994729336374027	14	1	0.92	[11]
Homeodomain	6	2	m	6	0.8301007096849279	0.7844431954018031	0.7718086686029075 2	0.07368419261649248	3	0	100
Homeodomain	8	0		8	0.8974278294079862	0.9162201178108617	0.7052164062416422 1	0.05248704612666128	31	4	0.87	[1, 28, 0, 12]
Homeodomain	8	1
Homeodomain	8	28
Homeodomain	8	12
Homeodomain	14	0	m	14	0.892111112766	0.8754234718021218	0.7714138789486014 0	0.05919222336618443	20	1	0.95	[0]
Homeodomain	17	0	m	17	0.859913467250731	0.8272874234680576	0.7770375829460212 0	0.08420919649717516	3	0	100
Homeodomain	19	1		19	0.8982078653385768	0.8991022339504522	0.7991565256099347 1	0.05670037787084725	8	1	0.87	[1]
Homeodomain	24	5		24	0.8738131207302484	0.8693761888941864	0.769832387689277 5	0.04935971058654054	10	1	0.9	[5]
Homeodomain	29	6		29	0.8634872759804425	0.8712934348282593	0.6172761520733696 6	0.05255957207620737	175	18	0.89	[6, 17, 140, 93, 104, 95, 41, 170, 138, 0, 53, 143, 55, 146, 120,
Homeodomain	29	17
Homeodomain	29	41
Homeodomain	29	93
Homeodomain	29	95
Homeodomain	29	104
Homeodomain	29	140
Homeodomain	29	170
Homeodomain	30	19	m	30	0.9188139697331287	0.9334757776171377	0.7181835683446437 19	0.054795755191029354	31	2	0.93	[19, 3]
Homeodomain	32	0		32	0.9225699049945487	0.952535212020017	0.8283556565929806 0	0.05157320516852162	7	1	0.85	[0]
Nuclear Receptor	0	3		0	0.8089082937563651	0.8161522013806826	0.6497832572310034 3	0.08811743531129228	9	0	100
Nuclear Receptor	1	13		1	0.8704732022669592	0.8970986124859706	0.6369082737448957 13	0.07911515294324466	21	3	0.85	[13, 12, 14]
Nuclear Receptor	1	12	m
Nuclear Receptor	2	0		2	0.8535588528011577	0.8664158289126009	0.7408636462783457 10	0.06466026194634601	15	3	0.8	[10, 11, 14]
Nuclear Receptor	2	10
Nuclear Receptor	2	11
Nuclear Receptor	2	12
Nuclear Receptor	2	14
Nuclear Receptor	3	4	m	3	0.8884980554381452	0.8779479514601484	0.8451437773287174 4	0.03183002643383551	5	0	100
Nuclear Receptor	9	5		9	0.8991669658227592	0.9266407922622193	0.8175150614482285 5	0.05026714539207127	6	1	0.83	[5]
paired box	4	2		4	0.8322850662350841	0.8367467561180129	0.7257932514856651 0	0.05307665182431851	5	0	100
Sand	2	5	m	2	0.8544654505201519	0.8471319941952381	0.7254680637691107 5	0.06267611542687765	6	0	100
Tryptophan	2	7	m	2	0.9086241516149518	0.9169724954397833	0.7581885444996043 7	0.04824600629861522	12	2	0.83	[7, 10]
Tryptophan	2	10
Tryptophan	12	0	vm	12	0.8947254867071214	0.8918668182099552	0.8151647455534242 0	0.0393175158096402	9	0	100
Unknown	2	full		2	0.7407548028849954	0.7473326723326332	0.6735826973532282 0	0.04082982036769686	5	Mean less than 0.80, bad cluster
Unknown	4	0		4	0.8498517639035028	0.8776582891322278	0.7085598505090289 2	0.07536417272788591	9	1	0.88	[2]
Unknown	4	2
Unknown	5	0		5	0.7849837192351052	0.8062820015602754	0.6841732225853567 0	0.07514112343133479	3	Mean less than 0.80, bad cluster
Unknown	6	full		6	0.7684183504336022	0.7684183504336022	0.7684183504336022 0	0.0	2	Mean less than 0.80, bad cluster
	Total	75
		6	vm								Total	121
		18	m									17	1
												5	vm
												10	m
			Manual vs Automatic results comparison details
