# Supplementary material for: abc4pwm: affinity based clustering for position weight matrices in applications of DNA sequence analysis
Source: BMC Bioinformatics. 2022 Mar 3;23:83. doi: 10.1186/s12859-022-04615-z (PMC8896320; doi:10.1186/s12859-022-04615-z)
Supplement: Supplementary file 3 — Additional file 3: Manual evaluation of cluster quality for clustering within each DBD family. The file contains results for details of manual evaluation of clustering quality in each DBD family. [file 12859_2022_4615_MOESM3_ESM.xlsx]

## Sheet: in_dbd_summary
									Percentage
					Quality legend	Bad	21		7.69231
A.T_hook_factors						Good/Bad	35		12.8205
Cluster Number	Quality					Good	204		74.7253
0	single
1	2					singleton	13		4.7619
2	2
Total PWMs : 5						Total	273
ARID_domain_factors
Cluster Number
0	single
1	0
2	single
3	0
4	2
5	2
6	2
7	single
Total PWMs : 32
C2CH_THAP_type_ZF
Cluster Number
0	2
1	2
2	1
3	1
Total PWMs : 13
						Eye balling results where 0 means bad quality PWM, 1 means 50% PWMs are similar while 2 shows a good quality cluster
C2H2_ZF
Cluster Number
0	1
1	1
2	2
3	2
4	2
5	1
6	1
7	0
8	0
9	2
10	2
11	1
12	2
13	2
14	2
15	0
16	0
17	1
18	2
19	0
20	1
21	2
22	1
23	2
Total PWMs : 150
CBF_NF_Y
Cluster Number
0	2
1	2
Total PWMs : 6
DM_type_intertwined_ZF
Cluster Number
0	2
1	single
2	2
Total PWMs : 6
Forkhead
Cluster Number
0	2
1	1
2	0
3	2
4	2
5	2
6	2
7	2
8	2
9	2
10	2
11	2
12	2
13	0
14	2
Total PWMs : 106
GCM_domain_factors
Cluster Number
0	2
1	2
2	single
Total PWMs : 6
Grainyhead
Cluster Number
0	2
1	2
2	0
Total PWMs : 9
HMG
Cluster Number
0	2
1	2
2	2
3	2
4	1
5	2
6	2
7	2
8	2
9	2
10	2
11	2
Total PWMs : 87
Heat_shock_factors
Cluster Number
0	2
1	2
2	2
Total PWMs : 10
Homeodomain
Cluster Number
0	0
1	2
2	2
3	2
4	2
5	2
6	0
7	2
8	0
9	2
10	2
11	2
12	2
13	2
14	2
15	1
16	2
17	2
18	2
19	2
20	2
21	1
22	1
23	2
24	2
25	2
26	2
27	0
28	0
29	2
30	1
31	2
32	2
33	2
34	2
35	1
36	2
37	single
38	2
39	1
40	2
41	2
42	2
43	0
44	0
45	2
46	2
47	2
48	2
49	2
50	2
51	2
52	2
53	1
54	0
55	2
56	2
57	1
Total PWMs : 448
MADS
Cluster Number
0	2
1	single
2	2
3	2
4	2
5	2
6	2
Total PWMs : 24
Myb_SANT
Cluster Number
0	2
1	2
2	single
3	2
Total PWMs : 13
NonO_domain_factors
Cluster Number
0	2
1	single
2	2
3	2
Total PWMs : 9
Nuclear_receptor
Cluster Number
0	2
1	2
2	2
3	2
4	2
5	1
6	2
7	2
8	2
9	2
10	2
11	2
12	2
13	2
14	2
15	2
16	2
17	2
18	2
19	1
20	2
21	1
Total PWMs : 134
Other_C4_ZF
Cluster Number
0	2
1	2
2	2
Total PWMs : 20
Paired_box
Cluster Number
0	single
1	2
2	0
Total PWMs : 10
RHR
Cluster Number
0	2
1	2
2	2
3	2
4	2
5	2
Total PWMs : 19
Runt
Cluster Number
0	1
1	2
2	single
3	2
4	2
Total PWMs : 17
SAND
Cluster Number
0	0
1	2
Total PWMs : 8
SMAD
Cluster Number
0	2
1	1
2	1
Total PWMs : 12
STAT
Cluster Number
0	2
1	2
2	2
3	2
Total PWMs : 15
TATA
Cluster Number
0	2
1	2
2	2
Total PWMs : 6
TEA
Cluster Number
0	2
1	2
Total PWMs : 8
T_box
Cluster Number
0	2
1	2
2	2
3	2
4	2
5	2
Total PWMs : 28
Tryptophan
Cluster Number
0	2
1	2
2	2
3	2
4	2
5	2
6	2
7	2
8	2
9	2
10	2
11	2
Total PWMs : 85
UNKNOWN
Cluster Number
0	1
1	2
2	1
3	2
4	0
5	2
6	1
7	single
Total PWMs : 34
bHLH
Cluster Number
0	1
1	2
2	2
3	2
4	2
5	2
6	2
7	2
8	2
9	1
10	2
11	2
12	2
13	2
14	2
15	1
16	2
17	2
18	1
Total PWMs : 114
bHSH
Cluster Number
0	2
1	2
2	2
3	2
Total PWMs : 26
bZIP
Cluster Number
0	2
1	2
2	2
3	2
4	2
5	2
6	2
7	2
8	1
9	2
10	1
11	2
12	2
13	2
14	2
Total PWMs : 92
p53
Cluster Number
0	2
1	2
2	2
Total PWMs : 9
