# Supplementary material for: abc4pwm: affinity based clustering for position weight matrices in applications of DNA sequence analysis
Source: BMC Bioinformatics. 2022 Mar 3;23:83. doi: 10.1186/s12859-022-04615-z (PMC8896320; doi:10.1186/s12859-022-04615-z)
Supplement: Supplementary file 4 — Additional file 4: Manual evaluation of cluster quality for clustering 1772 PWMs. The file contains results for manual evaluation of clustering quality for 1772 PWMs without DBD information. [file 12859_2022_4615_MOESM4_ESM.xlsx]

## Sheet: all_1772
Cluster Number		Mean	Median	Minimum	Standard Deviation	Total No. of PWMs	No. of Wrong PWMs	Percentage of Quality	Wrongly clustered PWMS
0	2	0.8709990932464946	0.8518901201652704	0.7740018657512937 3	0.054767170632375586	8	2	0.75	[3, 1]
1	2	0.8802670235252102	0.8780875370991769	0.7057120562844406 15	0.055822546181538826	22	4	0.81	[15, 6, 5, 13]
2	2	0.893687777875988	0.8938445843499181	0.8059080521277329 0	0.08194221753393333	4	1	0.75	[0]
3	2	0.8648632200013067	0.8506211056773703	0.7396929176185341 9	0.05585945422934178	17	3	0.82	[9, 5, 2]
4	1	0.806376164184245	0.7582914079089285	0.6739280990087193 6	0.10617059908002877	7	1	0.85	[6]
5	0	0.7836764581748976	0.7636122745996026	0.6740189757477789 3	0.06261481228621064	12	2	0.83	[4, 8]
6	2	0.9738335850757964	0.9747247045192172	0.9480941140597934 2	0.011543059132535165	7	2	0.71	[5, 2]
7	2	0.8133387255094855	0.7966088081258786	0.6971324051081953 4	0.10433970552381279	5	0	1
8	2	0.8219238111151488	0.8073714018677798	0.744726012363722 1	0.06973610593944139	3	0	1
9	0	0.6795069941270144	0.6821667824514233	0.6581121491628227 1	0.01649056510319705	3	0	1		Potentially bad cluster. Low mean
10	2	0.8183083890943484	0.8573898073386177	0.6422429228048057 0	0.11717802788558808	14	3	0.78	[0, 5, 2]
11	1	0.6881171598067991	0.683409455902078	0.639898144182506 2	0.036098755141009575	5	0	1		Potentially bad cluster. Low mean
12	1	0.8268177406858637	0.8979933861949105	0.6299754916011567 3	0.1184778865911839	11	1	0.9	[3]
13	2	0.8558444686644894	0.8761003895423052	0.7109274998901826 3	0.08795748640155436	7	1	0.85	[3]
14	1	0.7890838487359031	0.7730380361296203	0.6868532760830325 0	0.08645010328549922	6	0	1
15	0	0.7798392047133498	0.7679104281788562	0.6623872749042858 0	0.0761938987433596	7	1	0.85	[6]
16	2	0.8144065980122744	0.7715824282061348	0.7480488548695352 1	0.0744388761614232	4	0	1
17	0	0.7788752646994566	0.7061136672469812	0.6870544723675425 1	0.12359526673056184	5	0	1
18	0	0.8025512888062598	0.7571307058659926	0.6129311969312581 4	0.11689305364415457	11	2	0.81	[4, 5]
19	2	0.9791718182043109	0.9802369551085406	0.9699374855142189 2	0.007144769103892216	3	0	1
20	0	0.800316974323925	0.790441492776693	0.7049439222389839 5	0.06782320370971993	8	1	0.87	[6]
21	2	0.8135149548512112	0.8072221000225862	0.7136445807389906 5	0.06420999473280149	9	2	0.77	[5, 0]
22	2	0.8555629962851133	0.832823057381363	0.7704723630043121 6	0.06393098812260582	7	1	0.85	[6]
23	2	0.8033815387348827	0.7913355872392911	0.7461326516860176 1	0.05641387021007536	4	0	1
24	2	0.8075686414522462	0.7763001607317765	0.7382662073388037 4	0.07409979020407848	5	0	1
25	0	0.7608890686075408	0.7527456397777346	0.65492044950536 15	0.05827495164419746	21	4	0.8	[4, 15, 10, 3]	Potentially bad cluster. Low mean
26	0	0.7436173652288334	0.745961152859739	0.6598757486119132 0	0.04912371748966053	7	1	0.85	[0]	Potentially bad cluster. Low mean
27	2	0.8084744971705432	0.7974456764504734	0.711283744934982 1	0.08447707399730495	4	0	1
28	0	0.7185871891785724	0.7357538117735855	0.55943766180186 2	0.07726397945451148	8	2	0.75	[2, 4]	Potentially bad cluster. Low mean
29	2	0.8819849558559254	0.9095924658378338	0.649562742526901 22	0.08932821530644339	27	5	0.81	[4, 13, 22, 1, 2]
30	2	0.9225934122291392	0.9283567594183557	0.863403865816391 2	0.03070746204934023	4	0	1
31	2	0.9172472771683023	0.9299948935624645	0.6975123021389482 2	0.048221477561954405	16	3	0.81	[2, 7, 11]
32	0	0.7517230977344821	0.7546111412138162	0.7105204615293128 1	0.025838891893370634	4	0	1		Potentially bad cluster. Low mean
33	1	0.7567208332420082	0.6559750966046645	0.6500517362914122 1	0.14668436963672413	3	0	1		Potentially bad cluster. Low mean
34	1	0.7653781688613003	0.6565116831465203	0.6526191146309159 2	0.1567209792155078	3	0	1		Potentially bad cluster. Low mean
35	0	0.757560172875528	0.7423619096672239	0.6207948096618592 9	0.0744207718338062	12	1	0.91	[9]	Potentially bad cluster. Low mean
36	0	0.7716333731572508	0.7398181832105453	0.680503223551871 5	0.08756716977230881	7	0	1
37	2	0.8710441820615985	0.9596315032834166	0.5985422372092832 5	0.1417647046172662	11	2	0.81	[5, 0]
38	0	0.7822969875600178	0.7769704772068387	0.6847485663986916 4	0.04591063475293554	32	5	0.84	[4, 24, 12, 23, 6]
39	2	0.8894713810353734	0.9097838956884605	0.7880678852280125 9	0.05630615516167318	11	2	0.81	[9, 7]
40	2	0.8904083114480262	0.9281278726080306	0.7329545048603722 7	0.06866506374745578	22	4	0.81	[7, 18, 13, 1]
41	2	0.7787697022444973	0.778175320054976	0.771248537142799 1	0.006397481861645305	3	0	1
42	0	0.7873396894516929	0.7585790029135465	0.6717070704743116 7	0.08400050527401055	9	1	0.88	[7]
43	0	0.7728831391982872	0.7575885239467315	0.6535872745929558 15	0.06127050666074904	37	6	0.83	[11, 15, 28, 14, 23, 26]
44	1	0.7823645864916136	0.701952328570293	0.6700005281133605 0	0.12223347470662091	5	0	1
45	0	0.7798270858561166	0.7722127264506208	0.6671874444994821 14	0.058947761640041965	15	3	0.8	[14, 12, 0]
46	2	0.8435638451212013	0.9287896675325801	0.6668122665727751 6	0.11912142475945801	8	2	0.75	[6, 4]
47	2	0.9661987460110947	0.9655428914591593	0.9474214738512609 1	0.011683350692320765	5	1	0.8	[1]
48	2	0.9226070112560595	0.9277379665813571	0.8276818640045712 6	0.02663560187810789	19	3	0.84	[14, 6, 2]
49	1	0.8248538909908394	0.8121493721532651	0.6771669382221275 7	0.09954060907320261	12	2	0.83	[7, 0]
50	2	0.8503472538996688	0.9216154499461544	0.6891750776621703 4	0.11336685605903067	5	1	0.8	[4]
51	2	0.9552030174561935	0.9540531562272854	0.9436701673447241 0	0.008305660252276513	5	1	0.8	[0]
52	2	0.9596421154203564	0.9590598141933508	0.9468731200989432 5	0.00719935374085178	6	1	0.83	[5]
53	1	0.810191749066175	0.7425389901236179	0.7291523035382672 2	0.10528320409621696	3	0	1
54	2	0.8684913392581027	0.9257326188950958	0.6650449259584841 0	0.10813053077088751	7	1	0.85	[0]
55	2	0.8158690202574378	0.8179129046585203	0.6841948888863045 9	0.09029720087291324	13	2	0.84	[9, 1]
56	0	0.7725514514768042	0.7356190988009652	0.6578902654198303 9	0.10154534834835577	10	2	0.8	[7, 3]
57	0	0.7664443073694914	0.7707578236937678	0.6424123220400321 0	0.07026708211138552	9	2	0.77	[0, 5]	Potentially bad cluster. Low mean
58	2	0.8359508591520097	0.7965289422260152	0.6618839882313491 10	0.09836991440721404	11	1	0.9	[10]
59	0	0.730782946436207	0.7183726678613298	0.6375161748018132 4	0.08442369659187855	6	1	0.83	[4]	Potentially bad cluster. Low mean
60	0	0.7248312282203181	0.7147159428685179	0.6137342848698988 10	0.05515401041568146	12	2	0.83	[7, 9]	Potentially bad cluster. Low mean
61	0	0.7507639207622195	0.7517623703591618	0.692086539911634 0	0.03890458328054861	5	1	0.8	[0]	Potentially bad cluster. Low mean
62	0	0.7809890808633034	0.7599315735648426	0.7193028250514111 9	0.06190885826959706	11	0	1
63	1	0.7551936342860472	0.724264518196938	0.6260622843345862 8	0.09189816064385958	12	1	0.91	[8]	Potentially bad cluster. Low mean
64	2	0.8632906927564655	0.8601974651735811	0.7529456901500666 0	0.10233983200151756	4	0	1
65	2	0.9313443430505305	0.9305972340576436	0.8949318439727629 0	0.020665912586602334	7	1	0.85	[0]
66	2	0.8725433382651517	0.9446695324879694	0.6781716147852321 5	0.11644744352674782	11	2	0.81	[5, 8]
67	2	0.8404443840409995	0.8055892968412137	0.7607381926184822 0	0.07177054624121748	6	1	0.83	[0]
68	0	0.7635962397898827	0.7593601349530358	0.6805431752331448 8	0.04751727409769315	20	3	0.85	[8, 14, 10]	Potentially bad cluster. Low mean
69	2	0.965152376642138	0.9632251327339851	0.9570684347248284 2	0.008061947123739067	4	0	1
70	2	0.7933217598513098	0.7912688077903102	0.6616380918183858 5	0.07801505438359989	11	2	0.81	[8, 7]
71	2	0.7917950341940078	0.7675838799055564	0.6857818376132168 2	0.06913634902925839	5	0	1
72	2	0.7845669048354331	0.7206180754713502	0.6504027539005244 4	0.11320747680357869	12	2	0.83	[4, 3]
73	2	0.8263240354486664	0.9248071767340172	0.6308850175063488 2	0.15255764779354888	5	1	0.8	[2]
74	2	0.8191655520869384	0.8209719407623655	0.6839938154704861 3	0.08873997699733865	5	1	0.8	[3]
75	1	0.7270626599129075	0.7038866909744647	0.639307983060888 2	0.08336589532399549	5	1	0.8	[2]	Potentially bad cluster. Low mean
76	2	0.7471240884342777	0.7113173287913331	0.64200000217399 0	0.12666964118075497	4	0	1		Potentially bad cluster. Low mean
77	0	0.7467141139400062	0.738415737133481	0.6393333584986932 4	0.05182710648262425	11	2	0.81	[3, 4]	Potentially bad cluster. Low mean
78	1	0.7455193340673246	0.7138028673196305	0.6574146950196031 3	0.10381544520899452	4	0	1		Potentially bad cluster. Low mean
79	0	0.7827423626751479	0.7640835476400606	0.6727603194609147 1	0.0662100678673898	11	1	0.9	[7]
80	1	0.8200531121703929	0.8122413487981066	0.6452459163484439 5	0.09084366577049524	12	1	0.91	[5]
81	2	0.8717791012445479	0.8623736125009491	0.7585318353417739 4	0.06065573989511228	15	3	0.8	[4, 1, 3]
82	0	0.7510494716222063	0.7420702700116641	0.6697854253006514 1	0.05458184838731753	15	3	0.8	[1, 14, 2]	Potentially bad cluster. Low mean
83	0	0.752692807424353	0.7449271255395138	0.6817362297867708 0	0.059018560055901496	7	1	0.85	[0]	Potentially bad cluster. Low mean
84	2	0.7340514818092944	0.723482790097085	0.6764866914587981 0	0.04963575381086449	5	1	0.8	[0]	Potentially bad cluster. Low mean
85	2	0.9429606477331589	0.9440006872226756	0.9233833128132151 4	0.015372516337862123	5	1	0.8	[1]
86	0	0.773909982636755	0.7667907445877796	0.6810241585813923 5	0.044544902542572665	28	5	0.82	[5, 1, 18, 7, 25]
87	2	0.9568717410155083	0.9569093875819665	0.9362730170729163 4	0.014473323137611719	5	1	0.8	[4]
88	0	0.759052119647527	0.7426626461211003	0.6488959716599203 1	0.0676016157075508	17	3	0.82	[16, 1, 5]	Potentially bad cluster. Low mean
89	0	0.7755424720954174	0.772657799337141	0.6849910620407399 21	0.03872356937955313	37	6	0.83	[21, 32, 28, 16, 15, 27]
90	2	0.8404206881002552	0.8950961307309646	0.672462539673141 1	0.10817289580420122	6	1	0.83	[1]
91	1	0.7553218124851551	0.7545472018477092	0.7209627700392776 2	0.028375561071789505	3	0	1		Potentially bad cluster. Low mean
92	1	0.7530142542475833	0.7289228083461607	0.6789064440805179 2	0.07362420988876447	5	0	1		Potentially bad cluster. Low mean
93	2	0.9183193314556249	0.9580334149060111	0.8088754583616842 5	0.07008076157172019	6	1	0.83	[5]
94	1	0.8176733756282693	0.7754581862948154	0.7095884710130683 1	0.09676891884579164	5	0	1
95	2	0.9378519324040073	0.9344425687894711	0.9078494861796834 2	0.024250611848649524	5	1	0.8	[2]
96	1	0.8180656022555665	0.8278884492607099	0.6209185239159848 2	0.09445919420577799	10	1	0.9	[2]
97	2	0.9563815590580228	0.960321040930375	0.9430797185173359 0	0.009662853943961477	3	0	1
98	0	0.7862216125450511	0.7583167849226128	0.6524884789581111 4	0.08967277477771927	6	1	0.83	[4]
99	0	0.8187807349939329	0.8159092534570018	0.6674241238863077 10	0.08339185727184399	23	4	0.82	[10, 16, 20, 0]
100	2	0.9365122768746711	0.9511731508978647	0.7597494863177596 7	0.05480491066668119	20	1	0.95	[7]
101	2	0.826832534048992	0.8078184487589217	0.7303128846924845 1	0.07485541224272675	10	2	0.8	[6, 3]
102	2	0.8055032596561572	0.7817597736151267	0.6999519004128238 10	0.0842413732000104	13	1	0.92	[10]
103	2	0.9378972900655503	0.9132012996331426	0.9093260057543449 3	0.037452471843285234	4	0	1
104	0	0.7547138141769103	0.7291192033414955	0.654757191698449 7	0.07657748495915856	11	1	0.9	[7]	Potentially bad cluster. Low mean
105	2	0.8251831504351442	0.7641631615183783	0.6767586766007465 5	0.10865692277207215	12	2	0.83	[5, 3]
106	0	0.7363215065885375	0.7267830820877594	0.6577082263799796 2	0.041280140138306	15	3	0.8	[5, 0, 2]	Potentially bad cluster. Low mean
107	0	0.7617801547469895	0.7520081483033405	0.6893189886254699 0	0.056605865097408906	14	2	0.85	[11, 3]	Potentially bad cluster. Low mean
108	2	0.8538162398593441	0.8133510801664589	0.8042161968432573 2	0.06379481210667144	3	0	1
109	2	0.9542512792882593	0.9626794941715828	0.9371060161048037 0	0.012124105284051095	3	0	1
110	2	0.8740644356874772	0.9278175910738273	0.7144870054280261 6	0.09290605990231192	8	1	0.87	[6]
111	1	0.8231554815693289	0.838704844453058	0.6332447890807766 4	0.11338159757335123	22	4	0.81	[4, 9, 3, 17]
112	0	0.7558130940502734	0.7484023679774358	0.6468250769762084 3	0.06988070482061266	8	2	0.75	[3, 6]	Potentially bad cluster. Low mean
113	0	0.7954571722879216	0.7222305957395694	0.6907910206017426 2	0.12252010689007471	4	0	1
114	0	0.8043600812717838	0.771311902690498	0.681313428360999 3	0.0847420351613954	12	2	0.83	[1, 3]
115	2	0.7703358652998077	0.7466071835434651	0.5910232354007348 2	0.12886461585563913	5	0	1
116	2	0.7974422296173687	0.7730624549239411	0.6753440547153149 4	0.08511915398093155	11	2	0.81	[8, 4]
117	0	0.7639808542265863	0.7625892452221573	0.6334295916681258 3	0.05680199930006535	22	4	0.81	[3, 14, 21, 7]	Potentially bad cluster. Low mean
118	2	0.8132460954420203	0.7981735109381627	0.6401278149853944 9	0.10055502792149312	17	3	0.82	[9, 5, 10]
119	2	0.8293773687416417	0.7876765469169309	0.7037796351014727 5	0.08280233046205258	8	1	0.87	[5]
120	2	0.851142415938303	0.8884740921006564	0.669158736498649 2	0.10621434282727339	11	2	0.81	[2, 5]
121	1	0.7679791049537152	0.7611770476427909	0.6635770715399104 9	0.06311271714340887	12	2	0.83	[9, 6]	Potentially bad cluster. Low mean
122	1	0.7585973211169074	0.6864275603951375	0.646839543589299 4	0.11611476645694782	7	0	1		Potentially bad cluster. Low mean
123	1	0.7798167411603014	0.7584764665766914	0.7176203718876856 0	0.07219317092628412	4	0	1
124	0	0.7439805304210759	0.6994930572573118	0.635600885088165 4	0.08842145083819192	6	0	1		Potentially bad cluster. Low mean
125	0	0.7090954748433924	0.6930050277564024	0.6457435326992182 1	0.04343255052726729	5	0	1		Potentially bad cluster. Low mean
126	1	0.7425498795354455	0.7109922959785179	0.6670197691341138 1	0.07836817940220256	12	0	1		Potentially bad cluster. Low mean
127	1	0.7612706214378753	0.7218386997882011	0.6145979100948116 3	0.10104769540858081	8	1	0.87	[3]	Potentially bad cluster. Low mean
128	1	0.7435228900215731	0.687849703101914	0.6196422266889587 5	0.11252151799381532	6	0	1		Potentially bad cluster. Low mean
129	1	0.7950093136366136	0.7463146676925247	0.638794677081195 7	0.09012961154711059	16	3	0.81	[4, 0, 9]
130	0	0.7546076470813518	0.7402257965281317	0.6837328685660282 5	0.0519528372503847	16	3	0.81	[6, 5, 13]	Potentially bad cluster. Low mean
131	1	0.7662169015218947	0.7391769688379579	0.6606750398312073 0	0.09373801803426612	5	1	0.8	[0]	Potentially bad cluster. Low mean
132	2	0.8373549742472153	0.80442726047424	0.6581148954448617 5	0.11309155746402663	17	3	0.82	[5, 13, 12]
133	1	0.7759310889532837	0.786409494391357	0.6105269580733748 2	0.09250053026188168	7	1	0.85	[2]
134	2	0.8503199422267234	0.9116813681868905	0.7036833810599894 1	0.10965280211328127	8	2	0.75	[7, 1]
135	2	0.7783338290719019	0.7319426779031781	0.6416236585106365 0	0.11810711685707356	5	0	1
136	2	0.967901933233016	0.9669588265718154	0.9628920973673133 1	0.0037144022847105107	4	0	1
137	2	0.8605957917794413	0.863871530321473	0.6720515441444621 3	0.10097577337225559	10	1	0.9	[3]
138	0	0.7137945289933576	0.6850203708820988	0.6371078891057562 2	0.08236048046443747	5	0	1		Potentially bad cluster. Low mean
139	1	0.7779901420187914	0.7006839011615879	0.6801153282445145 1	0.13232744614969574	5	0	1
140	2	0.7848566246566244	0.7592556961760064	0.6381933254858347 5	0.09248119951202412	20	3	0.85	[7, 5, 14]
141	0	0.760496529524205	0.7278586969074918	0.6809831652282217 5	0.07822725080774108	11	0	1		Potentially bad cluster. Low mean
142	2	0.8183317495271284	0.7888308059534348	0.764240861531456 2	0.0707838219943033	5	0	1
143	0	0.7711595608096464	0.7620928833367648	0.665988711720893 7	0.05311322619035688	11	2	0.81	[3, 9]
144	0	0.7428049931113284	0.7453255931707016	0.6546063492415963 0	0.06733507432054693	7	2	0.71	[0, 2]	Potentially bad cluster. Low mean
145	1	0.7061392030897576	0.6957340489706376	0.652092152438259 3	0.046618691447134944	5	0	1		Potentially bad cluster. Low mean
146	0	0.7293033983682911	0.7084211257032165	0.6479218196597745 3	0.07416804217822194	6	0	1		Potentially bad cluster. Low mean
147	2	0.9297761209517253	0.9316706298806172	0.8827858813322167 7	0.025557752146322256	8	2	0.75	[1, 3]
148	0	0.7280794124991767	0.7233703816370112	0.6262988982024273 3	0.05663280626556955	19	3	0.84	[1, 3, 13]	Potentially bad cluster. Low mean
149	2	0.805551302215155	0.7901035472668447	0.7047211280945822 0	0.0758240400806957	7	2	0.71	[2, 0]
150	0	0.7436240841570608	0.7193291549444214	0.6669738010855816 6	0.06700749367737563	11	0	1		Potentially bad cluster. Low mean
151	2	0.8207816518670515	0.812729123072594	0.7053693141508977 5	0.07938257578962644	9	1	0.88	[5]
152	1	0.7712252193090241	0.7581269074728416	0.6133526741639364 6	0.0772068892415305	9	2	0.77	[7, 8]
Total PWMs : 1476		Total Clusters in DBD: 153
Total DBDs : 2		Total Number of clusters 153	Total bad PWMs 208
Clusters size summary : Counter({5: 27, 11: 16, 4: 14, 7: 14, 12: 11, 3: 11, 8: 10, 6: 10, 9: 5, 22: 4, 17: 4, 15: 4, 10: 4, 16: 3, 20: 3, 14: 2, 37: 2, 19: 2, 13: 2, 21: 1, 27: 1, 32: 1, 28: 1, 23: 1})

## Sheet: all_1772_summary
Cluster Number								Percentage
				Quality legend	Bad	49		32.0261
0	2				Good/Bad	30		19.6078
1	2				Good	74		48.366
2	2
3	2				singleton	0		0
4	1
5	0				Total	153
6	2
7	2
8	2
9	0
10	2
11	1
12	1
13	2
14	1
15	0
16	2
17	0
18	0
19	2
20	0
21	2
22	2
23	2
24	2
25	0
26	0
27	2
28	0
29	2
30	2						Eye balling results where 0 means bad quality PWM, 1 means 50% PWMs are similar while 2 shows a good quality cluster
31	2
32	0
33	1
34	1
35	0
36	0
37	2
38	0
39	2
40	2
41	2
42	0
43	0
44	1
45	0
46	2
47	2
48	2
49	1
50	2
51	2
52	2
53	1
54	2
55	2
56	0
57	0
58	2
59	0
60	0
61	0
62	0
63	1
64	2
65	2
66	2
67	2
68	0
69	2
70	2
71	2
72	2
73	2
74	2
75	1
76	2
77	0
78	1
79	0
80	1
81	2
82	0
83	0
84	2
85	2
86	0
87	2
88	0
89	0
90	2
91	1
92	1
93	2
94	1
95	2
96	1
97	2
98	0
99	0
100	2
101	2
102	2
103	2
104	0
105	2
106	0
107	0
108	2
109	2
110	2
111	1
112	0
113	0
114	0
115	2
116	2
117	0
118	2
119	2
120	2
121	1
122	1
123	1
124	0
125	0
126	1
127	1
128	1
129	1
130	0
131	1
132	2
133	1
134	2
135	2
136	2
137	2
138	0
139	1
140	2
141	0
142	2
143	0
144	0
145	1
146	0
147	2
148	0
149	2
150	0
151	2
152	1
